# Supplementary material for: Work-Related Intervention Needs of Medical Assistants and How to Potentially Address Them according to Supervising General Practitioners: A Qualitative Study
Source: Int J Environ Res Public Health. 2022 Jan 26;19(3):1359. doi: 10.3390/ijerph19031359 (PMC8835399; doi:10.3390/ijerph19031359)
Supplement: Supplementary file 1 [file ijerph-19-01359-s001.zip]

Archive with 1 entries (1 files):
- ijerph-1523785-supplementary.pdf
